# Supplementary material for: Gender parity among the Altmetric Top 100 publications on COVID-19
Source: Future Sci OA. 2020 Nov 2;7(2):FSO651. doi: 10.2144/fsoa-2020-0175 (PMC7643633; doi:10.2144/fsoa-2020-0175)
Supplement: Supplementary file 1 [file fsoa-07-651-s1.xlsx]

## Sheet: Sheet1
Manuscript Information	First Author	Last Author	Score	News outlet	Blogs	Tweet	Facebook pages
https://www.nature.com/articles/s41591-020-0820-9	Male	Male	34484	610	76	73178	133
https://www.nejm.org/doi/pdf/10.1056/NEJMc2004973	Female	Male	25895	976	104	23021	89
https://www.thelancet.com/journals/lancet/article/PIIS0140-6736(20)31180-6/fulltext	Retracted	Retracted	25048	676	91	31300	64
https://www.pnas.org/content/117/26/14857	Male	Male	21131	358	22	32489	28
https://www.medrxiv.org/content/10.1101/2020.04.14.20062463v2	Male	Male	20467	433	54	28703	22
https://www.nature.com/articles/s41591-020-0843-2	Female	Male	20222	346	55	32911	60
https://science.sciencemag.org/content/368/6493/860	Male	Male	20157	576	56	27421	27
https://www.thelancet.com/journals/lancet/article/PIIS0140-6736(20)31142-9/fulltext	Male	Male	19430	596	50	24015	67
https://wwwnc.cdc.gov/eid/article/26/7/20-0764_article	Male	Male	17554	593	31	25528	15
https://www.nejm.org/doi/full/10.1056/nejme2002387	Male	Male	16559	324	25	18810	58
https://www.nejm.org/doi/full/10.1056/NEJMc2010025	Male	Male	16508	84	21	62538	9
https://science.sciencemag.org/content/368/6498/1422	Female	Male	16314	226	21	27750	52
https://www.nature.com/articles/s41591-020-0869-5	Female	Male	14728	473	33	17442	24
https://jamanetwork.com/journals/jama/fullarticle/2763983	Male	Female	14661	191	22	38750	27
https://www.thelancet.com/journals/lancet/article/PIIS0140-6736(20)30183-5/fulltext	Male	Male	14331	533	74	15170	52
https://www.biorxiv.org/content/10.1101/2020.01.30.927871v1	Male	Male	14302	99	23	17046	22
https://www.nature.com/articles/s41591-020-0965-6	Female	Female	13923	363	44	20592	33
https://www.thelancet.com/journals/lancet/article/PIIS0140-6736(20)30566-3/fulltext	Female	Male	13418	567	53	13625	29
https://www.sciencedirect.com/science/article/pii/S0166354220302011	Female	Female	13403	276	15	16731	47
https://science.sciencemag.org/content/368/6490/489	Female	Male	13373	424	56	20918	35
https://www.thelancet.com/journals/lancet/article/PIIS0140-6736(20)31604-4/fulltext	Male	Male	12890	715	39	14214	34
https://www.journalofhospitalinfection.com/article/S0195-6701(20)30046-3/fulltext	Male	Male	12826	451	23	11877	60
https://www.cdc.gov/mmwr/volumes/69/wr/pdfs/mm6919e6-H.pdf	Female	Male	12788	480	39	13898	30
https://www.thelancet.com/journals/lancet/article/PIIS0140-6736(20)31022-9/fulltext	Male	Male	12631	403	28	15772	22
https://www.medrxiv.org/content/10.1101/2020.04.04.20053058v1	Male	Male	12584	197	33	22868	10
https://www.nejm.org/doi/full/10.1056/NEJMp2006372	Male	Female	11927	39	6	20293	32
https://jamanetwork.com/journals/jama/fullarticle/2762130	Male	Female	11693	466	66	15502	55
https://www.cdc.gov/mmwr/volumes/69/wr/mm6912e2.htm	Female	Female	11573	548	59	10155	19
https://www.sciencedirect.com/science/article/pii/S0924857920300996	Male	Male	11518	302	60	10907	31
https://www.nejm.org/doi/full/10.1056/NEJMc2004973	Female	Male	11385	377	28	12935	21
https://papers.ssrn.com/sol3/papers.cfm?abstract_id=3551767	Male	Male	11211	73	15	17991	7
https://www.ijidonline.com/article/S1201-9712(20)30534-8/fulltext	Female	Male	11119	125	14	18819	13
https://www.cdc.gov/mmwr/volumes/69/wr/mm6928e2.htm	Male	Male	10881	157	10	18839	21
https://www.nejm.org/doi/full/10.1056/NEJMoa2022483	Female	Male	10573	360	59	15081	48
https://wwwnc.cdc.gov/eid/article/26/10/20-1315_article	Male	Female	10473	255	28	18371	8
https://www.acc.org/latest-in-cardiology/journal-scans/2020/07/17/10/38/persistent-symptoms-in-patients-after-acute-covid	Male	Male	10387	147	9	18154	19
https://www.nejm.org/doi/full/10.1056/nejmoa2002032	Male	Male	10356	401	61	23817	51
https://www.medrxiv.org/content/10.1101/2020.04.16.20065920v2	Male	Male	10307	411	27	10929	22
https://www.nejm.org/doi/full/10.1056/NEJMc2009316	Male	Female	10227	297	11	13654	30
https://www.nejm.org/doi/full/10.1056/NEJMoa2016638	Male	Female	9950	383	32	8859	32
https://www.nejm.org/doi/full/10.1056/NEJMoa2001191	Female	Male	9779	346	44	8804	37
https://www.thelancet.com/journals/lancet/article/PIIS0140-6736(20)31483-5/fulltext	Female	Female	9748	221	19	13616	13
https://www.cdc.gov/mmwr/volumes/69/wr/mm6931e1.htm	Female	Female	9736	152	12	15308	9
https://www.nejm.org/doi/full/10.1056/nejmoa2012410	Male	Male	9635	241	22	9715	27
https://www.nejm.org/doi/full/10.1056/NEJMc2001468	Female	Male	9615	252	33	10100	41
https://www.pnas.org/content/117/22/11875	Male	Male	9523	453	28	9023	23
https://www.acc.org/latest-in-cardiology/journal-scans/2020/05/11/15/18/the-incubation-period-of-coronavirus-disease	Male	Male	9221	637	54	5127	16
https://www.nejm.org/doi/full/10.1056/NEJMoa2007016	Male	Male	9005	299	27	10224	24
https://www.nejm.org/doi/full/10.1056/NEJMoa2001282	Male	Male	8898	329	45	8190	42
https://papers.ssrn.com/sol3/papers.cfm?abstract_id=3561560	Male	Male	8832	150	23	19580	3
https://wwwnc.cdc.gov/eid/article/26/7/20-0282_article	Male	Male	8706	128	17	12211	9
https://jamanetwork.com/journals/jama/fullarticle/2763852	Female	Female	8698	457	40	6454	13
https://www.thelancet.com/journals/lancet/article/PIIS0140-6736(20)30727-3/fulltext	Male	Male	8554	127	5	12760	3
https://www.thelancet.com/journals/lancet/article/PIIS0140-6736(20)31140-5/fulltext	NA	NA	8430	156	9	14761	16
https://www.nejm.org/doi/full/10.1056/NEJMoa2007764	Male	Male	8342	343	42	8688	31
https://science.sciencemag.org/content/368/6491/eabb6936	Male	Male	8318	312	49	8649	9
https://wwwnc.cdc.gov/eid/article/26/8/20-1274_article	Female	Female	8245	183	17	11796	4
https://www.nejm.org/doi/full/10.1056	Male	Male	8244	323	20	13761	10
https://science.sciencemag.org/content/367/6483/1169	Male	Male	7997	43	5	15129	23
https://www.biorxiv.org/content/10.1101/2020.04.29.069054v1	Female	Male	7973	426	27	6817	14
https://www.jstage.jst.go.jp/article/bst/14/1/14_2020.01047/_article	Male	Male	7970	132	22	21179	26
https://jamanetwork.com/journals/jama/fullarticle/2762689	Male	Male	7959	267	23	9224	12
https://academic.oup.com/cid/advance-article/doi/10.1093/cid/ciaa939/5867798	Female	Male	7930	544	30	6389	5
https://jamanetwork.com/journals/jama/fullarticle/2765184	Female	Female	7875	301	35	8820	27
https://www.cell.com/cell/pdf/S0092-8674(20)30610-3.pdf	Female	Male	7784	273	28	7911	20
https://www.nature.com/articles/d41586-020-01221-y	Male	Male	7732	52	16	14438	103
https://www.biorxiv.org/content/10.1101/2020.03.13.990226v2	Female	Male	7730	241	22	10597	17
https://www.nejm.org/doi/full/10.1056/nejmc2007800	Male	Male	7709	217	23	8457	12
https://www.medrxiv.org/content/10.1101/2020.05.19.20105999v2	Male	Male	7660	59	8	17059	8
https://chemrxiv.org/articles/COVID-19_Disease_ORF8_and_Surface_Glycoprotein_Inhibit_Heme_Metabolism_by_Binding_to_Porphyrin/11938173	Male	Female	7643	14	3	11358	21
https://www.nature.com/articles/s41422-020-0282-0	Female	Male	7601	232	44	8255	37
https://jamanetwork.com/journals/jamacardiology/fullarticle/2768916	Female	Male	7546	141	12	11163	19
https://pediatrics.aappublications.org/content/pediatrics/early/2020/03/16/peds.2020-0702.full.pdf	Female	Male	7544	423	38	5441	30
https://www.preprints.org/manuscript/202007.0025/v1	Male	Male	7448	10	7	16575	5
https://www.medrxiv.org/content/10.1101/2020.03.22.20040758v3	Male	Male	7384	131	19	15107	18
https://www.cdc.gov/mmwr/volumes/69/wr/mm6912e3.htm	Female	Male	7357	425	23	6790	8
https://www.ncbi.nlm.nih.gov/pmc/articles/PMC7315163/	Male	Male	7264	8	5	14944	4
https://www.ncbi.nlm.nih.gov/pmc/articles/PMC7153751/	Retracted	Retracted	7231	106	15	10491	36
https://www.sciencedirect.com/science/article/pii/S1477893920302179	Male	Male	7228	12	1	15584	4
https://www.thelancet.com/journals/lancet/article/PIIS0140-6736(20)31103-X/fulltext	Male	Male	7225	292	22	9339	15
https://www.ncbi.nlm.nih.gov/pmc/articles/PMC7107875/	Male	Male	7172	227	24	9045	15
https://www.thelancet.com/journals/lancet/article/PIIS0140-6736(20)31208-3/fulltext	Male	Male	7146	282	31	8268	32
https://www.ncbi.nlm.nih.gov/pmc/articles/PMC7281624/	Male	Male	7052	281	32	10200	13
https://www.nejm.org/doi/full/10.1056/nejmoa2001316	Male	Male	6979	281	48	5819	34
https://www.pnas.org/content/117/17/9241	Male	Male	6955	307	16	7362	10
https://www.thelancet.com/journals/lanres/article/PIIS2213-2600(20)30116-8/fulltext	Female	Male	6873	231	40	5964	53
https://academic.oup.com/aje/advance-article/doi/10.1093/aje/kwaa093/5847586	Male	Male	6872	10	10	12582	8
https://www.bmj.com/content/369/bmj.m1932	Male	Male	6861	9	3	14731	6
https://www.nature.com/articles/s41586-020-2196-x	Male	Male	6850	231	22	9355	26
https://www.nature.com/articles/s41586-020-2550-z	Female	Male	6780	115	14	13672	11
https://www.nejm.org/doi/full/10.1056/NEJMoa2019014	Male	Male	6716	72	7	7567	21
https://jamanetwork.com/journals/jamapediatrics/fullarticle/2768952	Female	Male	6661	285	14	7410	9
https://jamanetwork.com/journals/jama/fullarticle/2761044	Male	Male	6484	251	36	6094	33
https://www.nature.com/articles/d41586-020-01891-8	Female	Female	6459	21	6	10690	28
https://wwwnc.cdc.gov/eid/article/26/8/20-0633_article	Female	Female	6438	200	12	9133	3
https://www.healthaffairs.org/doi/pdf/10.1377/hlthaff.2020.00818	Male	Male	6418	234	14	7598	4
https://royalsocietypublishing.org/doi/10.1098/rspa.2020.0376	Male	Male	6348	291	16	6803	6
https://jamanetwork.com/journals/jama/fullarticle/2766117	Male	Male	6332	171	23	6560	15
https://www.medrxiv.org/content/10.1101/2020.07.15.20151852v1	Male	Male	6292	75	2	18214	0
https://www.thelancet.com/journals/lancet/article/PIIS0140-6736(20)30460-8/fulltext	Female	Male	6168	339	51	4150	34
https://www.nejm.org/doi/full/10.1056/nejmp2003762	Male	Male	6144	207	27	5587	29
https://www.medrxiv.org/content/10.1101/2020.03.24.20042937v1	Male	Male	6104	92	16	7294	8
https://www.nejm.org/doi/full/10.1056/nejmc2005073	Female	Male	6069	117	15	11629	26
